# Supplementary material for: Uptake Dynamics of Ionic and Elemental Selenium Forms and Their Metabolism in Multiple-Harvested Alfalfa (Medicago sativa L.)
Source: Plants (Basel). 2021 Jun 23;10(7):1277. doi: 10.3390/plants10071277 (PMC8309208; doi:10.3390/plants10071277)
Supplement: Supplementary file 1 [file plants-10-01277-s001.zip]

Archive with 1 entries (1 files):
- plants-1265141-supplementary.pdf
